# Supplementary material for: Genome-Wide Identification of the Potato GGPS Gene Family and Analysis of Its Response to Abiotic Stress
Source: Genes (Basel). 2025 May 28;16(6):646. doi: 10.3390/genes16060646 (PMC12192103; doi:10.3390/genes16060646)
Supplement: Supplementary file 1 [file genes-16-00646-s001.zip]

Archive with 12 entries (10 files):
- Raw data, charts/
- Raw data, charts/Chart attachment/
- Raw data, charts/Chart attachment/Fig.1.tif
- Raw data, charts/Chart attachment/Fig.2.tif
- Raw data, charts/Chart attachment/Fig.3.tif
- Raw data, charts/Chart attachment/Fig.4.tif
- Raw data, charts/Chart attachment/Fig.5.tif
- Raw data, charts/Chart attachment/Fig.6.tif
- Raw data, charts/Chart attachment/Fig.7.tif
- Raw data, charts/GGPS real-time quantitative gene.xlsx
- Raw data, charts/GGPS-D.xlsx
- Raw data, charts/GGPS-S.xlsx
