# Supplementary material for: Genome-Wide Identification of the Potato GGPS Gene Family and Analysis of Its Response to Abiotic Stress
Source: Genes (Basel). 2025 May 28;16(6):646. doi: 10.3390/genes16060646 (PMC12192103; doi:10.3390/genes16060646)
Supplement: Supplementary file 1 [file genes-16-00646-s001.zip › Raw data, charts/GGPS real-time quantitative gene.xlsx]

## Sheet: 引物
Gene	F	R
GGPS1	5' GGGAAACCAACAAATCACA 3'	5' CAACTCACCAATCACCCTC 3'
GGPS2	5' TCAATCAAGCCTTAGATGC 3'	5' CAGAGTACAGGACAAACCC 3'
GGPS3	5' ATGTCACTGTTCTAGCTGGTT 3'	5' CCCTCTGGTCCTATCAATC 3'
GGPS4	5' GCCGACGAATCATAAAGTG 3'	5' ATTGTAGCGGTAGCGAGGT 3'
GGPS5	5' TGACTTAGCCAAGGGAAAC 3'	5' AGAACCAGCATCGTGAAAT 3'
GGPS6	5' GACTCAATCAGGCAACGAA 3'	5' GCACCACAAGTAGCTCCAC 3'
GGPS7	5' TGAGTGCTCTGCCGTTTGT 3'	5' TCTGTCTTCTTTGCGTCCA 3'
GGPS8	5' CATACTTCTTCGCAACCAC 3'	5' GCAGTCTGAAATTCCACCT 3'
GGPS9	5' TATCCTCCCTTGGCTGGTG 3'	5' TGGTTGACCTCGGCGTTTA 3'
GGPS10	5' GATGAGTTGGGAAAGACAG 3'	5' TTGGCAGAATCAAAGTAGC 3'
GGPS11	5' TGGCACTGATATTCAAGAC 3'	5' CAATACAAGCAGCGTCATC 3'
