# Supplementary material for: Genome-Wide Identification of the Potato GGPS Gene Family and Analysis of Its Response to Abiotic Stress
Source: Genes (Basel). 2025 May 28;16(6):646. doi: 10.3390/genes16060646 (PMC12192103; doi:10.3390/genes16060646)
Supplement: Supplementary file 1 [file genes-16-00646-s001.zip › Raw data, charts/GGPS-D.xlsx]

## Sheet: GGPS1
CK					D12				D24
Actin					Actin				Actin
31.179	31.1554				23.5873	23.3844			25.0757	24.8696
31.4744					23.3759				24.881
31.2681					23.3617				24.9049
31.042					23.3961				24.8416
31.1992					23.341				24.8274
30.9822					23.1761				24.7551
31.1349					23.4322				24.9993
31.07					23.4293				24.6869
31.0486					23.3601				24.8542
Gene					Gene				Gene
27.7674	3.38793	3.13893	0.249007	1.18839	24.9389	-1.55447	-4.6934	0.0386496	24.0707	0.798831	-2.3401	0.197497
27.5463	3.60905		0.470128	1.38523	24.7459	-1.3615	-4.50042	0.0441812	23.9383	0.931247	-2.20768	0.216482
27.5205	3.63483		0.495903	1.4102	24.9527	-1.56825	-4.70718	0.0382823	23.82	1.04962	-2.08931	0.234994
27.5284	3.62693		0.487999	1.4025	24.8137	-1.42928	-4.5682	0.0421535	23.8406	1.02894	-2.10999	0.231649
27.4256	3.72978		0.590856	1.50614	25.2716	-1.88715	-5.02608	0.0306901	23.8555	1.01405	-2.12488	0.229271
28.2974	2.85801		-0.280918	0.823067	24.6468	-1.26238	-4.4013	0.0473234	23.8832	0.986409	-2.15252	0.22492
29.9393	1.21606		-1.92287	0.26373	24.779	-1.39461	-4.53354	0.0431786	23.9831	0.886463	-2.25246	0.209865
28.1066	3.04882		-0.0901086	0.939452	25.1798	-1.79544	-4.93437	0.0327045	24.6638	0.205819	-2.93311	0.130932
					25.2658	-1.88137	-5.02029	0.0308135

## Sheet: GGPS2
CK					D12				D24
Actin					Actin				Actin
25.5534	25.4353				23.2469	23.0842			25.1746	24.8992
25.5668					23.1093				25.0031
25.4693					23.0842				24.985
25.5531					23.0853				24.7966
25.3539					23.0343				24.9003
25.3699					22.9898				24.8562
25.3711					23.0969				24.7364
25.4076					23.0264				24.7588
25.2722					23.0841				24.8813
Gene					Gene				Gene
27.3449	-1.90967	-1.57852	-0.331157	0.794899	25.6993	-2.6151	-1.03658	0.487481	26.8503	-1.95115	-0.37263	0.772373
27.0078	-1.57254		0.00598004	1.00415	25.637	-2.55289	-0.974376	0.50896	26.9036	-2.00445	-0.425938	0.744354
26.955	-1.51977		0.0587411	1.04156	25.6292	-2.545	-0.966484	0.511752	26.7633	-1.86414	-0.285625	0.820386
26.7228	-1.28756		0.290953	1.22345	25.5415	-2.45731	-0.878793	0.543822	26.9541	-2.05493	-0.476415	0.718761
26.9573	-1.52208		0.0564354	1.03989	25.5329	-2.44872	-0.8702	0.547071	26.774	-1.87489	-0.296375	0.814296
27.3414	-1.90619		-0.327673	0.796821	25.5115	-2.42738	-0.848864	0.555222	26.7764	-1.87723	-0.298712	0.812978
26.8347	-1.39942		0.179091	1.13217	25.6356	-2.55144	-0.972922	0.509473	26.8504	-1.95122	-0.372701	0.772335
26.9716	-1.53636		0.0421581	1.02965	25.5162	-2.43207	-0.853555	0.553419	26.9583	-2.05915	-0.480634	0.716662
26.9883	-1.55304		0.0254712	1.01781	25.6885	-2.60431	-1.0258	0.491139	26.8769	-1.97772	-0.399202	0.758277

## Sheet: GGPS3
CK					D12				D24
Actin					Actin				Actin
24.8682	24.7618				23.1765	22.9588			23.2396	23.0798
24.8043					23.012				23.1658
24.8993					22.9797				23.0528
24.8833					22.9205				22.9846
24.6834					22.8319				23.14
24.6062					22.9099				22.9659
24.6981					22.7869				23.0188
24.6526					23.0199				23.1014
24.7607					22.9919				23.0493
Gene					Gene				Gene
27.2219	-2.46009	-2.34935	-0.110745	0.92611	26.1814	-3.2226	-0.873257	0.545913	26.823	-3.74321	-1.39387	0.380543
27.1358	-2.374		-0.0246557	0.983055	26.1622	-3.2034	-0.854053	0.553228	26.7908	-3.71096	-1.36162	0.389146
27.349	-2.58721		-0.237865	0.847999	26.0594	-3.10056	-0.751211	0.594105	26.6875	-3.6077	-1.25836	0.41802
27.0513	-2.2895		0.0598425	1.04235	26.0743	-3.11554	-0.766197	0.587965	26.7783	-3.69851	-1.34916	0.392519
27.0294	-2.26759		0.0817503	1.0583	26.0026	-3.04385	-0.694504	0.617922	26.6659	-3.58609	-1.23674	0.42433
27.1699	-2.40812		-0.0587726	0.960081	26.0722	-3.11337	-0.764022	0.588853	26.63	-3.55023	-1.20089	0.435008
27.0349	-2.27315		0.0761908	1.05423	26.0635	-3.10472	-0.755371	0.592394	26.6995	-3.61974	-1.2704	0.414545
26.9911	-2.22929		0.120056	1.08678	26.1804	-3.22158	-0.872234	0.5463	26.7168	-3.63697	-1.28762	0.409625
27.0169	-2.25515		0.0941991	1.06747	26.1305	-3.17168	-0.822334	0.565526	26.7902	-3.71041	-1.36107	0.389294

## Sheet: GGPS4
CK					D12				D24
Actin					Actin				Actin
33.8262	33.9092				23.7003	23.4447			24.948	24.8371
33.8382					23.5632				24.7441
34.7785					23.5032				24.6853
34.7002					23.3781				24.6831
33.4559					23.3542				25.7996
33.4177					23.2999				24.6104
33.7501					23.2869				24.6798
33.6447					23.4952				24.6408
33.771					23.4217				24.7425
Gene					Gene				Gene
28.7545	5.15471	5.28587	-0.131161	0.913097	26.1013	-2.65662	-7.94248	0.00406513	25.7208	-0.883696	-6.16956	0.0138924
28.5132	5.396		0.110133	1.07933	25.7882	-2.34348	-7.62935	0.00505054	25.7618	-0.924763	-6.21063	0.0135025
28.7414	5.16773		-0.118137	0.921377	25.8096	-2.36483	-7.65069	0.00497636	25.6192	-0.782132	-6.068	0.0149056
28.6273	5.28183		-0.0040375	0.997205	25.7241	-2.27935	-7.56522	0.00528009	25.6034	-0.766302	-6.05217	0.0150701
28.662	5.24722		-0.0386469	0.973568	25.7503	-2.30559	-7.59146	0.00518495	25.6886	-0.851526	-6.13739	0.0142056
28.5247	5.38449		0.0986168	1.07075	25.7244	-2.27972	-7.56559	0.00527874	25.7977	-0.960625	-6.24649	0.013171
28.5094	5.39982		0.113949	1.08219	25.8081	-2.36333	-7.6492	0.00498152	25.6628	-0.825725	-6.11159	0.014462
28.6518	5.25735		-0.0285228	0.980424	25.8482	-2.40343	-7.6893	0.00484496	25.7149	-0.87779	-6.16366	0.0139493
28.6255	5.28367		-0.00219414	0.99848	25.8768	-2.43211	-7.71798	0.00474961	25.633	-0.795934	-6.0818	0.0147637

## Sheet: GGPS5
CK					D12				D24
Actin					Actin				Actin
30.7096	30.8252				23.31	23.1073			24.5626	24.4349
30.7985					23.1505				24.5233
31.0226					23.1				24.5061
30.8146					23.11				24.3865
30.6581					22.8672				24.341
31.007					23.0637				24.4385
30.8101					23.0171				24.3773
30.9074					23.1406				24.3198
30.6993					23.2071				24.4593
Gene					Gene				Gene
25.3575	5.46779	5.48921	-0.0214219	0.985261	22.6012	0.50619	-4.98302	0.03162	24.0351	0.399866	-5.08934	0.0293735
25.3176	5.50765		0.0184429	1.01287	22.3311	0.77623	-4.71298	0.0381288	23.8179	0.617076	-4.87213	0.0341462
25.4755	5.34972		-0.139489	0.907841	22.1626	0.944723	-4.54448	0.0428523	23.8752	0.559764	-4.92944	0.0328163
25.3057	5.5195		0.0302894	1.02122	22.0757	1.03165	-4.45756	0.0455136	23.8638	0.571139	-4.91807	0.0330761
25.1754	5.64985		0.160645	1.11779	22.2225	0.884869	-4.60434	0.0411108	23.8984	0.536505	-4.9527	0.0322915
25.3672	5.45802		-0.0311836	0.978617	22.1711	0.93622	-4.55299	0.0426005	23.8415	0.593393	-4.89581	0.0335902
25.2452	5.58007		0.0908662	1.06501	22.1802	0.927119	-4.56209	0.0423326	23.8307	0.604235	-4.88497	0.0338436
25.3796	5.44563		-0.0435818	0.970243	22.3893	0.718086	-4.77112	0.0366226	23.8247	0.610251	-4.87896	0.033985
25.4006	5.42464		-0.0645681	0.956232	22.4338	0.673591	-4.81562	0.0355104	23.8487	0.586229	-4.90298	0.0334239

## Sheet: GGPS6
CK					D12				D24
Actin					Actin				Actin
27.6518	27.4275				24.5324	24.189			26.0801	25.6979
27.8066					24.2771				25.8218
27.3168					24.1229				25.6168
27.4172					24.1611				25.6931
27.3261					24.1326				25.6596
27.2576					24.022				25.5228
27.4939					24.0526				25.6875
27.3537					24.1341				25.6087
27.2236					24.2662				25.5905
Gene					Gene				Gene
34.6254	-7.19795	-6.51295	-0.684993	0.622009	30.1292	-5.94019	0.572769	1.48738	29.2494	-3.55155	2.96141	7.78883
34.1668	-6.73932		-0.226365	0.854786	29.7818	-5.59276	0.920191	1.89237	29.1888	-3.49096	3.022	8.12292
34.2057	-6.77818		-0.265223	0.83207	29.6737	-5.48471	1.02825	2.03955	29.1971	-3.4992	3.01376	8.07664
34.0757	-6.64821		-0.135252	0.910511	29.9518	-5.76277	0.750186	1.68201	29.0332	-3.33534	3.17761	9.0481
33.5192	-6.09174		0.421214	1.33905	29.6385	-5.44954	1.06341	2.08987	29.0531	-3.35524	3.15772	8.92416
33.7496	-6.32212		0.190837	1.14143	29.5278	-5.33885	1.17411	2.25653	29.0033	-3.30544	3.20751	9.23756
33.93	-6.50249		0.0104684	1.00728	29.6306	-5.44156	1.07139	2.10146	29.2231	-3.52525	2.98771	7.93211
33.4276	-6.00012		0.512839	1.42685	29.6819	-5.49291	1.02005	2.02798	29.0624	-3.36451	3.14845	8.867
33.764	-6.33648		0.176475	1.13012	29.909	-5.72005	0.792903	1.73256	29.168	-3.47016	3.04279	8.24084

## Sheet: GGPS7
CK					D12				D24
Actin					Actin				Actin
25.8535	25.5946				23.6551	23.3847			24.8722	24.6501
25.6897					23.393				24.6117
25.7425					23.4065				24.6922
25.6585					23.4199				24.7056
25.5321					23.3781				24.5469
25.5232					23.2809				24.6329
25.4633					23.2329				24.601
25.4488					23.3491				24.6088
25.4399					23.3468				24.5796
Gene					Gene				Gene
23.3211	2.27352	2.50779	-0.234272	0.850114	22.6042	0.78046	-1.72734	0.302009	23.3907	1.25943	-1.24836	0.420926
23.1585	2.43612		-0.07167	0.951536	22.478	0.906717	-1.60108	0.329631	23.4503	1.19982	-1.30797	0.403889
23.2477	2.34691		-0.16088	0.894479	22.4881	0.896563	-1.61123	0.327319	23.3799	1.2702	-1.2376	0.424079
22.9856	2.60901		0.10122	1.07268	22.5564	0.828267	-1.67953	0.312185	23.38	1.27014	-1.23766	0.424061
23.0179	2.57671		0.0689151	1.04893	22.3879	0.996757	-1.51104	0.350859	23.3908	1.25927	-1.24852	0.420879
23.0633	2.53135		0.0235562	1.01646	22.395	0.989661	-1.51813	0.349137	23.3547	1.29539	-1.21241	0.431547
22.9501	2.64455		0.136756	1.09943	22.3333	1.0514	-1.45639	0.364403	23.3193	1.33086	-1.17693	0.44229
23.0056	2.58898		0.0811852	1.05789	22.447	0.937717	-1.57008	0.33679	23.3069	1.34324	-1.16456	0.446101
23.0316	2.56299		0.0551909	1.039	22.5316	0.853097	-1.6547	0.317604	23.46	1.19014	-1.31765	0.401187

## Sheet: GGPS8
CK					D12				D24
Actin					Actin				Actin
27.4389	27.3043				24.3049	24.7475			25.5188	25.769
27.2759					23.9635				25.2078
27.2232					24.0982				26.3283
27.2829					24.946				25.8055
27.2302					23.8985				25.5496
27.18					27.8486				26.0936
27.2228					25.2656				26.5197
27.5813					24.275				25.5682
27.3035					24.1271				25.3301
Gene					Gene				Gene
23.6594	3.64487	3.49531	0.14956	1.10923	23.3107	1.43681	-2.0585	0.240065	24.0259	1.7432	-1.75211	0.296867
23.4117	3.8926		0.397294	1.31704	23.2076	1.53983	-1.95547	0.257836	24.0315	1.73757	-1.75774	0.295711
23.4532	3.85114		0.355835	1.27973	23.107	1.64048	-1.85482	0.276466	23.8331	1.93599	-1.55932	0.339311
23.6378	3.66654		0.17123	1.12602	23.4419	1.30562	-2.18968	0.2192	23.9442	1.82485	-1.67045	0.314155
23.7615	3.54285		0.047544	1.0335	23.2113	1.53622	-1.95909	0.25719	23.938	1.83107	-1.66424	0.315511
23.7852	3.51909		0.0237791	1.01662	23.7083	1.03923	-2.45608	0.182241	23.8185	1.95056	-1.54475	0.342756
25.4224	1.8819		-1.61341	0.326826	23.2573	1.49021	-2.0051	0.249118	24.1915	1.57753	-1.91778	0.264662
23.6892	3.61507		0.119762	1.08656	23.3964	1.35108	-2.14422	0.226217	23.7771	1.99192	-1.50339	0.352724
23.4606	3.84371		0.348403	1.27315	23.0513	1.69622	-1.79908	0.287357	23.7317	2.03731	-1.458	0.363997

## Sheet: GGPS9
CK					D12				D24
Actin					Actin				Actin
26.4695	26.8788				24.0738	24.0602			24.3405	24.0349
26.668					23.804				23.9992
26.8559					24.9567				24.8404
26.9099					23.8892				24.994
27.8329					23.8028				24.4276
27.2052					23.7704				24.0438
27.4293					25.3832				23.3243
26.3107					23.5897				23.2476
26.2276					23.2719				23.0971
Gene					Gene				Gene
23.346	3.5328	3.55169	-0.0188856	0.986995	23.313	0.747236	-2.80445	0.143145	24.9385	-0.903554	-4.45524	0.0455868
23.1868	3.69193		0.140246	1.10209	23.3967	0.663535	-2.88815	0.135076	25.4443	-1.40935	-4.96103	0.0321056
23.1239	3.75485		0.203167	1.15122	23.2439	0.816257	-2.73543	0.15016	26.5888	-2.5539	-6.10558	0.0145223
23.21	3.66879		0.117106	1.08456	23.3542	0.705964	-2.84572	0.139108	26.6874	-2.65243	-6.20412	0.0135636
23.0132	3.86556		0.31387	1.24304	23.2319	0.828284	-2.7234	0.151417	25.5898	-1.55487	-5.10656	0.029025
23.7573	3.12145		-0.430237	0.74214	23.7018	0.358417	-3.19327	0.109328	25.2104	-1.17549	-4.72718	0.0377553
24.0204	2.85833		-0.693357	0.618413	23.1703	0.889848	-2.66184	0.158018	25.0945	-1.05956	-4.61125	0.0409143
23.1763	3.70246		0.150775	1.11017	23.1978	0.862389	-2.6893	0.155039	24.5342	-0.499249	-4.05094	0.0603318
23.1098	3.769		0.217315	1.16257	23.42	0.640217	-2.91147	0.132911	24.1991	-0.164182	-3.71587	0.0761048

## Sheet: GGPS10
CK					D12				D24
Actin					Actin				Actin
26.5379	26.4279				25.01	24.7157			24.3984	24.72
26.3869					24.7355				24.3871
26.4314					24.6722				25.4559
26.471					24.803				24.9168
26.4278					24.6324				24.4584
26.2788					24.5861				24.233
26.362					24.6509				25.4322
26.4387					24.7139				24.6463
26.5168					24.6376				24.5515
Gene					Gene				Gene
27.1992	-0.771329	-0.802518	0.031189	1.02185	23.3089	1.40679	2.20931	4.62453	22.6895	2.03043	2.83295	7.12529
27.0365	-0.608621		0.193897	1.14385	23.2598	1.45593	2.25844	4.78475	22.5846	2.13536	2.93788	7.66283
26.9957	-0.567778		0.234741	1.1767	23.0549	1.66089	2.46341	5.51517	22.5634	2.15656	2.95908	7.77627
27.0948	-0.666897		0.135621	1.09857	23.1299	1.58579	2.38831	5.23544	22.5465	2.17345	2.97597	7.86787
27.0109	-0.582959		0.219559	1.16438	22.9074	1.80835	2.61086	6.1087	22.4805	2.23948	3.042	8.2363
27.036	-0.608074		0.194444	1.14428	23.0231	1.6926	2.49512	5.63773	22.5455	2.17446	2.97698	7.87336
28.6395	-2.2116		-1.40909	0.37655	23.1951	1.52062	2.32313	5.00418	22.3728	2.34716	3.14967	8.87455
27.1694	-0.741476		0.0610419	1.04322	23.0582	1.65752	2.46004	5.50231	22.286	2.434	3.23651	9.42514
26.8918	-0.463924		0.338594	1.26452	23.0463	1.66943	2.47194	5.54791	22.512	2.20794	3.01045	8.05818

[truncated: 1 more sheets: GGPS11]
