# Supplementary material for: Genome-Wide Identification of the Potato GGPS Gene Family and Analysis of Its Response to Abiotic Stress
Source: Genes (Basel). 2025 May 28;16(6):646. doi: 10.3390/genes16060646 (PMC12192103; doi:10.3390/genes16060646)
Supplement: Supplementary file 1 [file genes-16-00646-s001.zip › Raw data, charts/GGPS-S.xlsx]

## Sheet: GGPS1
CK					S12				S24
Actin					Actin				Actin
31.179	31.1554				21.9624	22.4639			23.3297	23.1634
31.4744					21.9042				23.2802
31.2681					21.7851				23.22
31.042					21.7487				23.1515
31.1992					21.7056				23.0899
30.9822					22.0236				23.3367
31.1349					22.7445				22.9737
31.07					25.8367				23.0513
31.0486									23.0378
Gene					Gene				Gene
27.7674	3.38793	3.13893	0.249007	1.18839	24.2028	-1.73894	-4.87787	0.0340106	26.4181	-3.25466	-6.6426	0.0100087
27.5463	3.60905		0.470128	1.38523	24.0646	-1.60075	-4.73967	0.0374297	26.2694	-3.106	-6.49393	0.0110951
27.5205	3.63483		0.495903	1.4102	24.1567	-1.69286	-4.83178	0.0351146	26.0938	-2.93036	-6.31829	0.0125315
27.5284	3.62693		0.487999	1.4025	23.9553	-1.49145	-4.63038	0.0403754	25.9076	-2.74416	-6.13209	0.0142579
27.4256	3.72978		0.590856	1.50614	24.0012	-1.53738	-4.67631	0.0391104	26.5748	-3.41138	-6.79931	0.00897849
28.2974	2.85801		-0.280918	0.823067	23.7306	-1.2667	-4.40563	0.0471817	25.5982	-2.43481	-5.82274	0.0176677
29.9393	1.21606		-1.92287	0.26373	23.8019	-1.33806	-4.47699	0.0449047	26.3714	-3.20797	-6.5959	0.010338
28.1066	3.04882		-0.0901086	0.939452	23.8364	-1.37251	-4.51144	0.0438451	25.5505	-2.38705	-5.77499	0.0182623
					24.7122	-2.24835	-5.38728	0.0238928	25.3589	-2.1955	-5.58343	0.0208555

## Sheet: GGPS2
CK					S12				S24
Actin					Actin				Actin
25.5534	25.4353				22.2543	22.2111			22.57	22.3937
25.5668					22.224				22.39
25.4693					22.179				22.4574
25.5531					22.1713				22.3463
25.3539					22.1595				22.3442
25.3699					22.1286				22.537
25.3711					22.1789				22.2521
25.4076					22.312				22.3624
25.2722					22.2921				22.2837
Gene					Gene				Gene
27.3449	-1.90967	-1.57852	-0.331157	0.794899	25.3407	-3.1296	-1.55108	0.341254	26.5771	-4.18342	-2.60491	0.164378
27.0078	-1.57254		0.00598004	1.00415	25.1988	-2.98771	-1.4092	0.376521	25.7157	-3.32204	-1.74353	0.298639
26.955	-1.51977		0.0587411	1.04156	25.2027	-2.9916	-1.41309	0.375508	26.2316	-3.83795	-2.25943	0.208854
26.7228	-1.28756		0.290953	1.22345	25.151	-2.93989	-1.36137	0.389213	25.859	-3.46531	-1.88679	0.270407
26.9573	-1.52208		0.0564354	1.03989	24.9903	-2.7792	-1.20068	0.435069	26.0947	-3.70097	-2.12245	0.229656
27.3414	-1.90619		-0.327673	0.796821	25.0321	-2.82105	-1.24254	0.422628	25.8851	-3.49136	-1.91284	0.265569
26.8347	-1.39942		0.179091	1.13217	24.9666	-2.75548	-1.17697	0.44228	25.9763	-3.58264	-2.00412	0.249287
26.9716	-1.53636		0.0421581	1.02965	24.9562	-2.7451	-1.16658	0.445475	25.8439	-3.45021	-1.8717	0.273252
26.9883	-1.55304		0.0254712	1.01781	25.1941	-2.98297	-1.40446	0.37776	25.6375	-3.2438	-1.66528	0.315283

## Sheet: GGPS3
CK					S12				S24
Actin					Actin				Actin
24.8682	24.7618				22.3707	22.4128			22.3652	22.1737
24.8043					22.4343				22.2302
24.8993					22.4116				22.172
24.8833					22.413				22.1392
24.6834					22.2578				22.214
24.6062					22.3731				22.2498
24.6981					22.4942				22.0466
24.6526					22.5055				22.0535
24.7607					22.455				22.0925
Gene					Gene				Gene
27.2219	-2.46009	-2.34935	-0.110745	0.92611	25.3785	-2.96567	-0.616329	0.652329	26.0747	-3.90099	-1.55165	0.341121
27.1358	-2.374		-0.0246557	0.983055	25.3534	-2.94061	-0.591266	0.66376	25.8904	-3.71668	-1.36733	0.387607
27.349	-2.58721		-0.237865	0.847999	25.3492	-2.93636	-0.587013	0.66572	25.8291	-3.65546	-1.30612	0.404408
27.0513	-2.2895		0.0598425	1.04235	25.3297	-2.91692	-0.567571	0.674752	25.6419	-3.4682	-1.11886	0.460459
27.0294	-2.26759		0.0817503	1.0583	25.228	-2.81525	-0.465907	0.724016	25.7093	-3.53564	-1.18629	0.439431
27.1699	-2.40812		-0.0587726	0.960081	25.1861	-2.77326	-0.423919	0.745397	25.7411	-3.56743	-1.21808	0.429853
27.0349	-2.27315		0.0761908	1.05423	25.0577	-2.64494	-0.295598	0.814735	25.6661	-3.49241	-1.14307	0.452796
26.9911	-2.22929		0.120056	1.08678	25.2178	-2.80499	-0.455647	0.729183	25.684	-3.51028	-1.16093	0.447223
27.0169	-2.25515		0.0941991	1.06747	25.2608	-2.84804	-0.498692	0.707748	25.437	-3.2633	-0.913952	0.530729

## Sheet: GGPS4
CK					S12				S24
Actin					Actin				Actin
33.8262	33.9092				23.5597	23.4351			23.0272	22.8763
33.8382					23.4372				23.0254
34.7785					23.4492				23.0736
34.7002					23.5077				22.9281
33.4559					23.2989				22.7953
33.4177					23.3593				23
33.7501					23.3624				22.6311
33.6447					23.4813				22.6562
33.771					23.4601				22.7495
Gene					Gene				Gene
28.7545	5.15471	5.28587	-0.131161	0.913097	26.6249	-3.18981	-8.47567	0.0028091	26.2527	-3.37648	-8.66235	0.00246816
28.5132	5.396		0.110133	1.07933	26.5899	-3.15485	-8.44072	0.002878	25.8025	-2.92624	-8.21211	0.00337216
28.7414	5.16773		-0.118137	0.921377	26.7181	-3.28301	-8.56888	0.00263336	26.0076	-3.13131	-8.41718	0.00292534
28.6273	5.28183		-0.0040375	0.997205	26.5561	-3.12106	-8.40693	0.0029462	25.793	-2.91668	-8.20255	0.00339458
28.662	5.24722		-0.0386469	0.973568	26.4256	-2.99053	-8.2764	0.0032252	25.9547	-3.07842	-8.36429	0.00303458
28.5247	5.38449		0.0986168	1.07075	26.5222	-3.08707	-8.37294	0.00301643	25.931	-3.05469	-8.34056	0.00308491
28.5094	5.39982		0.113949	1.08219	26.4963	-3.0612	-8.34707	0.00307101	25.8014	-2.92515	-8.21102	0.00337471
28.6518	5.25735		-0.0285228	0.980424	26.4922	-3.05715	-8.34302	0.00307965	25.7104	-2.83409	-8.11996	0.00359458
28.6255	5.28367		-0.00219414	0.99848	26.5466	-3.11148	-8.39735	0.00296583	25.6193	-2.74302	-8.02888	0.00382882

## Sheet: GGPS5
CK					S12				S24
Actin					Actin				Actin
30.7096	30.8252				22.8369	22.6921			22.3011	22.1494
30.7985					22.7165				22.1903
31.0226					22.6587				22.3558
30.8146					22.5421				22.1257
30.6581					22.6434				22.1076
31.007					22.6787				22.1545
30.8101					22.6493				22.0441
30.9074					22.761				22.0181
30.6993					22.7425				22.0476
Gene					Gene				Gene
25.3575	5.46779	5.48921	-0.0214219	0.985261	22.6226	0.069504	-5.4197	0.0233618	23.5216	-1.37223	-6.86144	0.00860006
25.3176	5.50765		0.0184429	1.01287	22.5437	0.148443	-5.34076	0.0246757	23.3948	-1.24538	-6.73459	0.00939047
25.4755	5.34972		-0.139489	0.907841	22.6426	0.0494839	-5.43972	0.0230399	23.3956	-1.24618	-6.73539	0.00938524
25.3057	5.5195		0.0302894	1.02122	22.4399	0.252254	-5.23695	0.0265167	23.1262	-0.976773	-6.46598	0.0113122
25.1754	5.64985		0.160645	1.11779	22.3536	0.338542	-5.15067	0.0281511	23.2003	-1.05091	-6.54011	0.0107456
25.3672	5.45802		-0.0311836	0.978617	22.3394	0.352725	-5.13648	0.0284292	24.4599	-2.31046	-7.79967	0.00448813
25.2452	5.58007		0.0908662	1.06501	22.199	0.493142	-4.99606	0.0313354	23.1294	-0.979937	-6.46914	0.0112874
25.3796	5.44563		-0.0435818	0.970243	22.147	0.545118	-4.94409	0.0324848	23.1599	-1.01049	-6.4997	0.0110509
25.4006	5.42464		-0.0645681	0.956232	22.3331	0.35905	-5.13016	0.0285541	23.1195	-0.970103	-6.45931	0.0113646

## Sheet: GGPS6
CK					S12				S24
Actin					Actin				Actin
27.6518	27.4275				24.3815	24.1037			23.7	23.6138
27.8066					24.3035				23.6945
27.3168					24.0435				24.0834
27.4172					24.0734				23.5958
27.3261					24.0001				23.5136
27.2576					23.867				23.6064
27.4939					24.0772				23.5754
27.3537					24.0853				23.3625
27.2236					24.1018				23.3922
Gene					Gene				Gene
34.6254	-7.19795	-6.51295	-0.684993	0.622009	30.0746	-5.9709	0.542051	1.45604	28.2837	-4.66992	1.84303	3.58763
34.1668	-6.73932		-0.226365	0.854786	30.2163	-6.11265	0.400307	1.31979	28.2165	-4.60276	1.9102	3.7586
34.2057	-6.77818		-0.265223	0.83207	29.9378	-5.83407	0.678885	1.6009	28.1532	-4.53943	1.97352	3.92727
34.0757	-6.64821		-0.135252	0.910511	29.9078	-5.80406	0.708891	1.63455	27.8883	-4.27452	2.23844	4.71885
33.5192	-6.09174		0.421214	1.33905	29.7398	-5.6361	0.876857	1.83637	28.2055	-4.59177	1.92118	3.78733
33.7496	-6.32212		0.190837	1.14143	29.6527	-5.54899	0.963967	1.95067	28.0408	-4.42704	2.08592	4.24545
33.93	-6.50249		0.0104684	1.00728	30.0011	-5.89736	0.615596	1.53219	27.9641	-4.35031	2.16265	4.47736
33.4276	-6.00012		0.512839	1.42685	29.8252	-5.72149	0.791466	1.73083	28.051	-4.4372	2.07575	4.21564
33.764	-6.33648		0.176475	1.13012	29.81	-5.70629	0.806661	1.74916	28.007	-4.39319	2.11976	4.34623

## Sheet: GGPS7
CK					S12				S24
Actin					Actin				Actin
25.8535	25.5946				23.1753	23.0336			22.5009	22.5108
25.6897					23.0295				22.5667
25.7425					22.9803				23.1014
25.6585					22.9879				22.4365
25.5321					22.9227				22.3805
25.5232					23.0751				22.5679
25.4633					23.0223				22.1787
25.4488					23.1305				22.4361
25.4399					22.9788				22.4288
Gene					Gene				Gene
23.3211	2.27352	2.50779	-0.234272	0.850114	22.1858	0.847821	-1.65997	0.316445	22.3522	0.1586	-2.3492	0.196255
23.1585	2.43612		-0.07167	0.951536	22.1903	0.843241	-1.66455	0.315442	22.1476	0.363273	-2.14452	0.22617
23.2477	2.34691		-0.16088	0.894479	22.2083	0.825261	-1.68253	0.311535	22.3938	0.116983	-2.39081	0.190675
22.9856	2.60901		0.10122	1.07268	22.0467	0.986908	-1.52089	0.348472	22.1552	0.35565	-2.15214	0.224978
23.0179	2.57671		0.0689151	1.04893	22.0492	0.984439	-1.52336	0.347876	22.3001	0.210691	-2.2971	0.203471
23.0633	2.53135		0.0235562	1.01646	21.9719	1.06168	-1.44611	0.367009	22.3365	0.174286	-2.33351	0.198401
22.9501	2.64455		0.136756	1.09943	22.1442	0.889393	-1.6184	0.325696	21.9983	0.512527	-1.99527	0.250821
23.0056	2.58898		0.0811852	1.05789	22.0142	1.01937	-1.48843	0.356401	21.9458	0.565001	-1.94279	0.260112
23.0316	2.56299		0.0551909	1.039	22.0438	0.989772	-1.51802	0.349164	21.8772	0.633615	-1.87418	0.272782

## Sheet: GGPS8
CK					S12				S24
Actin					Actin				Actin
27.4389	27.3043				23.932	24.5001			23.4311	23.7338
27.2759					24.722				23.6544
27.2232					26.737				25.0179
27.2829					25.954				24.3842
27.2302					24.7164				24.3141
27.18					23.5475				23.7014
27.2228					23.5471				23.1803
27.5813					23.6112				22.9332
27.3035					23.7336				22.9876
Gene					Gene				Gene
23.6594	3.64487	3.49531	0.14956	1.10923	23.5972	0.902919	-2.59239	0.165811	22.7086	1.02518	-2.47012	0.180476
23.4117	3.8926		0.397294	1.31704	24.3878	0.112304	-3.383	0.095855	22.5497	1.1841	-2.31121	0.201491
23.4532	3.85114		0.355835	1.27973	23.86	0.640097	-2.85521	0.138196	23.1813	0.552545	-2.94276	0.130059
23.6378	3.66654		0.17123	1.12602	23.61	0.8901	-2.60521	0.164344	23.0526	0.681246	-2.81406	0.142195
23.7615	3.54285		0.047544	1.0335	23.3988	1.10124	-2.39407	0.190245	22.6963	1.03751	-2.45779	0.182025
23.7852	3.51909		0.0237791	1.01662	23.6149	0.885132	-2.61018	0.163779	23.0604	0.673428	-2.82188	0.141426
25.4224	1.8819		-1.61341	0.326826	23.432	1.06812	-2.42719	0.185928	22.4262	1.30759	-2.18772	0.219498
23.6892	3.61507		0.119762	1.08656	23.5791	0.920992	-2.57431	0.167901	22.407	1.32677	-2.16854	0.222436
23.4606	3.84371		0.348403	1.27315	23.4061	1.09398	-2.40133	0.18929	22.6317	1.10214	-2.39317	0.190364

## Sheet: GGPS9
CK					S12				S24
Actin					Actin				Actin
26.4695	26.8788				23.2865	25.1443			23.2524	24.2031
26.668					24.5532				25.057
26.8559					38.0226				26.78
26.9099					24.1732				23.2296
27.8329					23.5464				23.3071
27.2052					23.1943				28.6807
27.4293					23.5285				22.5398
26.3107					23.0563				22.6616
26.2276					22.9379				22.3195
Gene					Gene				Gene
23.346	3.5328	3.55169	-0.0188856	0.986995	23.2419	1.90243	-1.64926	0.318804	22.9798	1.22324	-2.32845	0.199098
23.1868	3.69193		0.140246	1.10209	23.2626	1.88174	-1.66994	0.314266	23.0881	1.11493	-2.43676	0.184698
23.1239	3.75485		0.203167	1.15122	23.2453	1.89902	-1.65267	0.318051	24.8542	-0.651107	-4.20279	0.0543041
23.21	3.66879		0.117106	1.08456	22.9686	2.17567	-1.37601	0.385282	23.2175	0.985585	-2.5661	0.16886
23.0132	3.86556		0.31387	1.24304	23.4683	1.67598	-1.8757	0.272494	22.7468	1.45632	-2.09537	0.234008
23.7573	3.12145		-0.430237	0.74214	22.9568	2.18752	-1.36417	0.388459	23.1489	1.05413	-2.49756	0.177076
24.0204	2.85833		-0.693357	0.618413	22.9486	2.19569	-1.356	0.390665	22.7272	1.47588	-2.07581	0.237203
23.1763	3.70246		0.150775	1.11017	23.0387	2.1056	-1.44609	0.367016	22.5185	1.68461	-1.86708	0.274128
23.1098	3.769		0.217315	1.16257	23.2538	1.89054	-1.66115	0.316187	22.4521	1.75095	-1.80074	0.287027

## Sheet: GGPS10
CK					S12				S24
Actin					Actin				Actin
26.5379	26.4279				24.0891	25.3258			23.7108	23.9547
26.3869					25.163				23.7556
26.4314					35.0386				26.122
26.471					25.1166				23.7491
26.4278					23.5295				24.9319
26.2788					23.747				23.5475
26.362					23.6249				23.2916
26.4387					24.0993				23.3259
26.5168					23.5247				23.1578
Gene					Gene				Gene
27.1992	-0.771329	-0.802518	0.031189	1.02185	25.959	-0.633193	0.169326	1.12453	23.245	0.709696	1.51221	2.85247
27.0365	-0.608621		0.193897	1.14385	25.907	-0.58115	0.221368	1.16584	23.1776	0.777088	1.57961	2.98888
26.9957	-0.567778		0.234741	1.1767	26.0432	-0.717374	0.0851441	1.06079	23.2911	0.663543	1.46606	2.76267
27.0948	-0.666897		0.135621	1.09857	25.7343	-0.408404	0.394114	1.31414	22.99	0.964741	1.76726	3.40407
27.0109	-0.582959		0.219559	1.16438	25.8284	-0.502526	0.299992	1.23114	23.2837	0.671009	1.47353	2.777
27.036	-0.608074		0.194444	1.14428	25.691	-0.365132	0.437386	1.35415	23.1135	0.841186	1.6437	3.12467
28.6395	-2.2116		-1.40909	0.37655	25.688	-0.362103	0.440415	1.35699	22.7211	1.23362	2.03614	4.10146
27.1694	-0.741476		0.0610419	1.04322	25.6765	-0.350641	0.451877	1.36782	23.056	0.898672	1.70119	3.25169
26.8918	-0.463924		0.338594	1.26452	25.9952	-0.66934	0.133178	1.09671	22.8984	1.0563	1.85882	3.62711

[truncated: 1 more sheets: GGPS11]
